# Supplementary material for: Chemical Constituents of Macaranga occidentalis, Antimicrobial and Chemophenetic Studies
Source: Molecules. 2022 Dec 12;27(24):8820. doi: 10.3390/molecules27248820 (PMC9782370; doi:10.3390/molecules27248820)
Supplement: Supplementary file 1 [file molecules-27-08820-s001.zip]

Archive with 1 entries (1 files):
- molecules-2061640-supplementary.pdf
